# Supplementary material for: Rational Design and In Vivo Characterization of mRNA-Encoded Broadly Neutralizing Antibody Combinations against HIV-1
Source: Antibodies (Basel). 2022 Oct 24;11(4):67. doi: 10.3390/antib11040067 (PMC9680504; doi:10.3390/antib11040067)
Supplement: Supplementary file 1 [file antibodies-11-00067-s001.zip]

Archive with 1 entries (1 files):
- antibodies-1866574-supplementary.pdf
